# Supplementary material for: The Transcription Factor HaHB11 Boosts Grain Set and Yield in Rice Plants, Allowing Them to Approach Their Ideal Phenotype
Source: Biomolecules. 2023 May 12;13(5):826. doi: 10.3390/biom13050826 (PMC10216415; doi:10.3390/biom13050826)
Supplement: Supplementary file 1 [file biomolecules-13-00826-s001.zip]

Archive with 2 entries (2 files):
- biomolecules-2301706-final-Supp Tables.xlsx
- biomolecules-2301706-final-supplementary.pdf
